# Supplementary material for: Two new species of Hirsutella (Ophiocordycipitaceae, Sordariomycetes) that are parasitic on lepidopteran insects from China
Source: MycoKeys. 2021 Aug 9;82:81–96. doi: 10.3897/mycokeys.82.66927 (PMC8367965; doi:10.3897/mycokeys.82.66927)
Supplement: XML Treatment for Hirsutella flava [file mycokeys.82.66927-treatment1.xml]

<!DOCTYPE tp:taxon-treatment
  PUBLIC "-//TaxonX//DTD Taxonomic Treatment Publishing DTD v0 20100105//EN" "tax-treatment-NSO.dtd">
<tp:taxon-treatment xmlns:tp="http://www.plazi.org/taxpub"><tp:treatment-meta><kwd-group><label>Taxon classification</label><kwd><named-content xmlns:xlink="http://www.w3.org/1999/xlink" content-type="kingdom">Fungi</named-content></kwd><kwd><named-content xmlns:xlink="http://www.w3.org/1999/xlink" content-type="order">Hypocreales</named-content></kwd><kwd><named-content xmlns:xlink="http://www.w3.org/1999/xlink" content-type="family">Ophiocordycipitaceae</named-content></kwd></kwd-group><mixed-citation publication-type="journal"><person-group><name><surname>Qu</surname><given-names>Jiaojiao</given-names></name><name><surname>Zou</surname><given-names>Xiao</given-names></name><name><surname>Cao</surname><given-names>Wei</given-names></name><name><surname>Xu</surname><given-names>Zhongshun</given-names></name><name><surname>Liang</surname><given-names>Zongqi</given-names></name></person-group><article-title>Two new species of <italic><tp:taxon-name><tp:taxon-name-part taxon-name-part-type="genus" reg="Hirsutella">Hirsutella</tp:taxon-name-part></tp:taxon-name></italic> (<tp:taxon-name><tp:taxon-name-part taxon-name-part-type="family">Ophiocordycipitaceae</tp:taxon-name-part></tp:taxon-name>, <tp:taxon-name><tp:taxon-name-part taxon-name-part-type="class">Sordariomycetes</tp:taxon-name-part></tp:taxon-name>) that are parasitic on lepidopteran insects from China</article-title><source>MycoKeys</source><day>09</day><month>8</month><year>2021</year><volume>82</volume><fpage>81</fpage><lpage>96</lpage><pub-id pub-id-type="doi">10.3897/mycokeys.82.66927</pub-id></mixed-citation></tp:treatment-meta><tp:nomenclature><tp:taxon-name>
              <object-id xmlns:xlink="http://www.w3.org/1999/xlink" content-type="arpha" xlink:type="simple">D3899576-81FA-54BA-AAC9-AFE6F4964876</object-id>
              <tp:taxon-name-part taxon-name-part-type="genus" reg="Hirsutella">Hirsutella</tp:taxon-name-part>
              <tp:taxon-name-part taxon-name-part-type="species" reg="flava">flava</tp:taxon-name-part>
              <object-id xmlns:xlink="http://www.w3.org/1999/xlink" content-type="mycobank" xlink:type="simple">819552</object-id>
            </tp:taxon-name><tp:taxon-authority>X. Zou, J.J. Qu, Z.A. Chen &amp; Z.Q. Liang</tp:taxon-authority><tp:taxon-status xmlns:xlink="http://www.w3.org/1999/xlink" xlink:type="simple">sp. nov.</tp:taxon-status><xref ref-type="fig" rid="F2">Fig. 2</xref></tp:nomenclature><tp:treatment-sec sec-type="diagnosis" id="SECID0EZVCI"><title>Diagnosis.</title><p>Characterised by phialides slender awl-shaped and tapered; a width of base 24–40.8 × 2.2–2.5 μm; tapering to narrow neck, 7.2–9 μm long × 0.5 μm wide. Conidia narrow cymbiform, long fusoid or limoniform, 6.5–10 × 2.1–4.3 μm.</p></tp:treatment-sec><tp:treatment-sec sec-type="material" id="SECID0E5VCI"><title>Type.</title><p>China, Zhejiang Province, Tianmu Mountain National Nature Reserve (<named-content xmlns:xlink="http://www.w3.org/1999/xlink" content-type="dwc:verbatimCoordinates" xlink:type="simple"><named-content content-type="geo-json" specific-use="{&#34;type&#34;:&#34;Point&#34;,&#34;coordinates&#34;:[119.466667,30.300000]}" id="NCID0EHWCI" xlink:type="simple">30°18'N, 119°28'E</named-content></named-content>, approximately 600–1200 m a.s.l.), 27 June 2010, presented by Prof. Zhuan Chen. The holotype has been deposited at <named-content xmlns:xlink="http://www.w3.org/1999/xlink" content-type="dwc:institutional_code" xlink:type="simple">KIB</named-content> (HKAS112884). Sequences from isolated strains (GZUIFR-hir100627-1, GZUIFR-hir100627-2 and GZUIFR-hir100627-3) have been deposited in GenBank.</p></tp:treatment-sec><tp:treatment-sec sec-type="description" id="SECID0ERWCI"><title>Description.</title><p><italic><tp:taxon-name><tp:taxon-name-part taxon-name-part-type="genus" reg="Synnemata">Synnemata</tp:taxon-name-part></tp:taxon-name></italic> extending from the head of insect, 3–10 cm × 0.5–1 mm, simple or irregularly branched, dark brown and changing to faint yellow toward the apex; no conidiation was observed (Fig. <xref ref-type="fig" rid="F2">2A</xref>). The fungus grows slowly at 22 ± 1 °C on Czapek-Dox agar medium to a diam. of 8–12 mm; the colony surface was flat and flocculent with white aerial hyphae. On PDA agar, fungal colonies grew quickly to a diam. of 15–23 mm after 20 d at 22 ± 1 °C, when the colonies were blanket-like with rough mycelia, radiating beam-like from the centre; centre lunate concave, pale yellow; colony surface with yellowish liquid exudation (Fig. <xref ref-type="fig" rid="F2">2B, C</xref>). <italic>Mycelium</italic> hyaline, smooth, septate, 3.6–4.5 μm wide. <italic>Conidiogenous cells</italic> form directly from the mycelial end, monophialidic or polyphialidic, and borne perpendicular or at acute angles (80°–85°) to the subtending hyphae. <italic>Phialides</italic> slender awl-shaped and tapered, width of the base 24–40.8 × 2.2–2.5 μm, tapering to a narrow neck, 7.2–9 μm long × 0.5 μm wide. <italic>Conidia</italic> narrow cymbiform, long fusoid or limoniform, 6.5–10 × 2.1–4.3 μm; single- or double-enveloped in a hyaline mucus, thickness 2.0–3.0 μm (Fig. <xref ref-type="fig" rid="F2">2D–K</xref>).</p><fig id="F2" position="float" orientation="portrait"><object-id xmlns:xlink="http://www.w3.org/1999/xlink" content-type="doi" xlink:type="simple">10.3897/mycokeys.82.66927.figure2</object-id><object-id xmlns:xlink="http://www.w3.org/1999/xlink" content-type="arpha" xlink:type="simple">63539183-0925-5293-85FB-41C3FC02DA43</object-id><label>Figure 2.</label><caption><p>Morphological characteristics of <italic><tp:taxon-name><tp:taxon-name-part taxon-name-part-type="genus" reg="Hirsutella">Hirsutella</tp:taxon-name-part><tp:taxon-name-part taxon-name-part-type="species" reg="flava">flava</tp:taxon-name-part></tp:taxon-name></italic><bold>A</bold> the infected insect specimens with a long and single synnemata (HKAS112884) <bold>B, C</bold> colonial morphology on PDA agar media for 20 d <bold>B</bold> shows the front of the colony and <bold>C</bold> shows the back of the colony <bold>D–G</bold><abbrev xmlns:xlink="http://www.w3.org/1999/xlink" xlink:title="light microscopy" id="ABBRID0EPYCI" xlink:type="simple">LM</abbrev> images of the general morphology of conidiogenous cells and conidia <bold>H–K</bold><abbrev xmlns:xlink="http://www.w3.org/1999/xlink" xlink:title="scanning electron microscopy" id="ABBRID0EVYCI" xlink:type="simple">SEM</abbrev> images showing conidiogenous cells and conidial structure; Scale bars: 1 cm (<bold>A</bold>); 5 cm (<bold>B, C</bold>), 10 μm (<bold>D–G</bold>); the rest of the bars are shown in the figure. <abbrev xmlns:xlink="http://www.w3.org/1999/xlink" xlink:title="light microscopy" id="ABBRID0E6YCI" xlink:type="simple">LM</abbrev>, light microscopy; PDA, potato dextrose agar; <abbrev xmlns:xlink="http://www.w3.org/1999/xlink" xlink:title="scanning electron microscopy" id="ABBRID0EDZCI" xlink:type="simple">SEM</abbrev>, scanning electron microscopy.</p></caption><graphic xmlns:xlink="http://www.w3.org/1999/xlink" xlink:href="mycokeys-82-081-g002.jpg" position="float" orientation="portrait" xlink:type="simple" id="oo_575889.jpg"><uri content-type="original_file" xlink:type="simple">https://binary.pensoft.net/fig/575889</uri></graphic></fig></tp:treatment-sec><tp:treatment-sec sec-type="host" id="SECID0EMZCI"><title>Host.</title><p>Larva of a species of <tp:taxon-name><tp:taxon-name-part taxon-name-part-type="order">Lepidoptera</tp:taxon-name-part></tp:taxon-name>.</p></tp:treatment-sec><tp:treatment-sec sec-type="habitat" id="SECID0EXZCI"><title>Habitat and distribution.</title><p>On decaying leaves in broadleaved forests, Zhejiang Province, China.</p></tp:treatment-sec><tp:treatment-sec sec-type="etymology" id="SECID0E3ZCI"><title>Etymology.</title><p>Refers to the yellow colour (Lat. ‘<tp:taxon-name><tp:taxon-name-part taxon-name-part-type="genus" reg="Hirsutella"/><tp:taxon-name-part taxon-name-part-type="species" reg="flava">flava</tp:taxon-name-part></tp:taxon-name>’) of the holotype and colony.</p></tp:treatment-sec><tp:treatment-sec sec-type="Teleomorph" id="SECID0EL1CI"><title>Teleomorph.</title><p>Unknown.</p></tp:treatment-sec><tp:treatment-sec sec-type="remarks" id="SECID0EQ1CI"><title>Remarks.</title><p>This species is allied with the <italic><tp:taxon-name><tp:taxon-name-part taxon-name-part-type="genus" reg="Hirsutella">H.</tp:taxon-name-part><tp:taxon-name-part taxon-name-part-type="species" reg="sinensis">sinensis</tp:taxon-name-part></tp:taxon-name></italic> and <italic><tp:taxon-name><tp:taxon-name-part taxon-name-part-type="genus" reg="Hirsutella">H.</tp:taxon-name-part><tp:taxon-name-part taxon-name-part-type="species" reg="strigosa">strigosa</tp:taxon-name-part></tp:taxon-name></italic> clade. The phialides of <italic><tp:taxon-name><tp:taxon-name-part taxon-name-part-type="genus" reg="Hirsutella">H.</tp:taxon-name-part><tp:taxon-name-part taxon-name-part-type="species" reg="flava">flava</tp:taxon-name-part></tp:taxon-name></italic> are subulate, and the necks are slenderer. In particular, the colony morphology of this fungus is unique among the <italic><tp:taxon-name><tp:taxon-name-part taxon-name-part-type="genus" reg="Hirsutella">Hirsutella</tp:taxon-name-part></tp:taxon-name></italic> species. The colony surface appears very rough, and the hyphae are gathered into outwardly radiating filamentous bundles of varying sizes.</p></tp:treatment-sec></tp:taxon-treatment>
