# Supplementary material for: Two new species of Hirsutella (Ophiocordycipitaceae, Sordariomycetes) that are parasitic on lepidopteran insects from China
Source: MycoKeys. 2021 Aug 9;82:81–96. doi: 10.3897/mycokeys.82.66927 (PMC8367965; doi:10.3897/mycokeys.82.66927)
Supplement: XML Treatment for Hirsutella kuankuoshuiensis [file mycokeys.82.66927-treatment2.xml]

<!DOCTYPE tp:taxon-treatment
  PUBLIC "-//TaxonX//DTD Taxonomic Treatment Publishing DTD v0 20100105//EN" "tax-treatment-NSO.dtd">
<tp:taxon-treatment xmlns:tp="http://www.plazi.org/taxpub"><tp:treatment-meta><kwd-group><label>Taxon classification</label><kwd><named-content xmlns:xlink="http://www.w3.org/1999/xlink" content-type="kingdom">Fungi</named-content></kwd><kwd><named-content xmlns:xlink="http://www.w3.org/1999/xlink" content-type="order">Hypocreales</named-content></kwd><kwd><named-content xmlns:xlink="http://www.w3.org/1999/xlink" content-type="family">Ophiocordycipitaceae</named-content></kwd></kwd-group><mixed-citation publication-type="journal"><person-group><name><surname>Qu</surname><given-names>Jiaojiao</given-names></name><name><surname>Zou</surname><given-names>Xiao</given-names></name><name><surname>Cao</surname><given-names>Wei</given-names></name><name><surname>Xu</surname><given-names>Zhongshun</given-names></name><name><surname>Liang</surname><given-names>Zongqi</given-names></name></person-group><article-title>Two new species of <italic><tp:taxon-name><tp:taxon-name-part taxon-name-part-type="genus" reg="Hirsutella">Hirsutella</tp:taxon-name-part></tp:taxon-name></italic> (<tp:taxon-name><tp:taxon-name-part taxon-name-part-type="family">Ophiocordycipitaceae</tp:taxon-name-part></tp:taxon-name>, <tp:taxon-name><tp:taxon-name-part taxon-name-part-type="class">Sordariomycetes</tp:taxon-name-part></tp:taxon-name>) that are parasitic on lepidopteran insects from China</article-title><source>MycoKeys</source><day>09</day><month>8</month><year>2021</year><volume>82</volume><fpage>81</fpage><lpage>96</lpage><pub-id pub-id-type="doi">10.3897/mycokeys.82.66927</pub-id></mixed-citation></tp:treatment-meta><tp:nomenclature><tp:taxon-name>
              <object-id xmlns:xlink="http://www.w3.org/1999/xlink" content-type="arpha" xlink:type="simple">F0BE3307-2714-52AA-83B6-070FBE4087E0</object-id>
              <tp:taxon-name-part taxon-name-part-type="genus" reg="Hirsutella">Hirsutella</tp:taxon-name-part>
              <tp:taxon-name-part taxon-name-part-type="species" reg="kuankuoshuiensis">kuankuoshuiensis</tp:taxon-name-part>
              <object-id xmlns:xlink="http://www.w3.org/1999/xlink" content-type="mycobank" xlink:type="simple">819591</object-id>
            </tp:taxon-name><tp:taxon-authority>X. Zou, J.J. Qu &amp; Z.Q. Liang</tp:taxon-authority><tp:taxon-status xmlns:xlink="http://www.w3.org/1999/xlink" xlink:type="simple">sp. nov.</tp:taxon-status><xref ref-type="fig" rid="F3">Fig. 3</xref></tp:nomenclature><tp:treatment-sec sec-type="diagnosis" id="SECID0EL4CI"><title>Diagnosis.</title><p><italic><tp:taxon-name><tp:taxon-name-part taxon-name-part-type="genus" reg="Hirsutella">Hirsutella</tp:taxon-name-part><tp:taxon-name-part taxon-name-part-type="species" reg="kuankuoshuiensis">kuankuoshuiensis</tp:taxon-name-part></tp:taxon-name></italic> differs from other species in this genus primarily by its clavate, narrow fusiform or botuliform conidia and subulate or slender columnar phialide.</p></tp:treatment-sec><tp:treatment-sec sec-type="material" id="SECID0E34CI"><title>Type.</title><p>China, Guizhou Province, Suiyang County, Kuankuoshui Nature Reserve (<named-content xmlns:xlink="http://www.w3.org/1999/xlink" content-type="dwc:verbatimCoordinates" xlink:type="simple"><named-content content-type="geo-json" specific-use="{&#34;type&#34;:&#34;Point&#34;,&#34;coordinates&#34;:[107.033333,28.133333]}" id="NCID0EF5CI" xlink:type="simple">28°08'N, 107°02'E</named-content></named-content>, approximately 1400 m a.s.l.), July 2012, collected by X. Zou. The holotype has been deposited at <named-content xmlns:xlink="http://www.w3.org/1999/xlink" content-type="dwc:institutional_code" xlink:type="simple">KIB</named-content> (HKAS112885). Sequences from isolated strains (GZUIFR-2012KKS3-1, GZUIFR-2012KKS3-2 and GZUIFR-2012KKS3-3) have been deposited in GenBank.</p></tp:treatment-sec><tp:treatment-sec sec-type="description" id="SECID0EP5CI"><title>Description.</title><p><italic><tp:taxon-name><tp:taxon-name-part taxon-name-part-type="genus" reg="Synnemata">Synnemata</tp:taxon-name-part></tp:taxon-name></italic> are single, extending from the head of insect; 8.6 cm long, dark brown and changing to brown towards the apex; no conidiation was observed (Fig. <xref ref-type="fig" rid="F3">3A</xref>). The fungus spreads slowly on PDA agar at 20–22 °C and grows to a diam. of 22–30 mm after 14 d; the colony is round, centre of surface with brown dense bulges and grey-white sparse flocculent aerial hyphae. Colony margin is flat with radial groove; a large amount of brown pigment secreted into the medium causes the back of colony to appear dark brown; thickness 10–12 mm (Fig. <xref ref-type="fig" rid="F3">3B, C</xref>). <italic>Mycelium</italic> hyaline, smooth, septate, 1.5–3.0 μm wide. <italic>Conidiogenous cells</italic> monophialidic, hyaline, borne perpendicular or at an acute angle to the subtending hyphae. <italic>Phialides</italic> subulate or slender columnar, tapering gradually to a long and narrow neck, 30–45 × 1–3 μm long. <italic>Conidia</italic> clavate, narrow fusiform or botuliform without a diaphragm, 9.9–12.6 × 2.7–4.5 μm, single- or double-enveloped in a hyaline mucus, thickness 2.0–3.0 μm (Fig. <xref ref-type="fig" rid="F3">3D–J</xref>).</p><fig id="F3" position="float" orientation="portrait"><object-id xmlns:xlink="http://www.w3.org/1999/xlink" content-type="doi" xlink:type="simple">10.3897/mycokeys.82.66927.figure3</object-id><object-id xmlns:xlink="http://www.w3.org/1999/xlink" content-type="arpha" xlink:type="simple">184016D9-311D-50A7-8027-B740911671F9</object-id><label>Figure 3.</label><caption><p>Morphological characteristics of <italic><tp:taxon-name><tp:taxon-name-part taxon-name-part-type="genus" reg="Hirsutella">Hirsutella</tp:taxon-name-part><tp:taxon-name-part taxon-name-part-type="species" reg="kuankuoshuiensis">kuankuoshuiensis</tp:taxon-name-part></tp:taxon-name></italic><bold>A</bold> the insect specimens with single and thin synnemata (HKAS112885) <bold>B, C</bold> colonial morphology on PDA agar media for 20 d <bold>B</bold> shows the front of the colony and <bold>C</bold> shows the back of the colony <bold>D–G</bold><abbrev xmlns:xlink="http://www.w3.org/1999/xlink" xlink:title="light microscopy" id="ABBRID0ENADI" xlink:type="simple">LM</abbrev> images showing conidiogenous cells and conidia <bold>D, E</bold> the structure of conidiogenous cells on mycelia <bold>F</bold> the images of conidiogenous cells on synnemata (optical microscope) <bold>H–J</bold> conidial morphology (<abbrev xmlns:xlink="http://www.w3.org/1999/xlink" xlink:title="light microscopy" id="ABBRID0EXADI" xlink:type="simple">LM</abbrev>) <bold>G</bold> conidia with mucilage (<abbrev xmlns:xlink="http://www.w3.org/1999/xlink" xlink:title="scanning electron microscopy" id="ABBRID0E4ADI" xlink:type="simple">SEM</abbrev>). Scale bars: 10 mm (<bold>A–C</bold>); bar of <bold>G</bold> was shown in the figure; the rest of the bars were 10 μm. <abbrev xmlns:xlink="http://www.w3.org/1999/xlink" xlink:title="light microscopy" id="ABBRID0EFBDI" xlink:type="simple">LM</abbrev>, light microscopy; PDA, potato dextrose agar; <abbrev xmlns:xlink="http://www.w3.org/1999/xlink" xlink:title="scanning electron microscopy" id="ABBRID0EJBDI" xlink:type="simple">SEM</abbrev>, scanning electron microscopy.</p></caption><graphic xmlns:xlink="http://www.w3.org/1999/xlink" xlink:href="mycokeys-82-081-g003.jpg" position="float" orientation="portrait" xlink:type="simple" id="oo_575890.jpg"><uri content-type="original_file" xlink:type="simple">https://binary.pensoft.net/fig/575890</uri></graphic></fig></tp:treatment-sec><tp:treatment-sec sec-type="etymology" id="SECID0ESBDI"><title>Etymology.</title><p>Referring to the locality of the specimen, kuankuoshui (Lat. ‘<tp:taxon-name><tp:taxon-name-part taxon-name-part-type="genus" reg="Hirsutella"/><tp:taxon-name-part taxon-name-part-type="species" reg="kuankuoshuiensis">kuankuoshuiensis</tp:taxon-name-part></tp:taxon-name>’).</p></tp:treatment-sec><tp:treatment-sec sec-type="host" id="SECID0EBCDI"><title>Host.</title><p><tp:taxon-name><tp:taxon-name-part taxon-name-part-type="order">Lepidoptera</tp:taxon-name-part></tp:taxon-name> larva.</p></tp:treatment-sec><tp:treatment-sec sec-type="habitat" id="SECID0EMCDI"><title>Habitat and distribution.</title><p>On the decaying leaves of broadleaved forests, Guizhou Province, China.</p></tp:treatment-sec><tp:treatment-sec sec-type="Teleomorph" id="SECID0ERCDI"><title>Teleomorph.</title><p>Unknown.</p></tp:treatment-sec><tp:treatment-sec sec-type="remarks" id="SECID0EWCDI"><title>Remarks.</title><p>This species possesses two types of conidiogenous cells and long fusiform or clavate without diaphragm conidia (9.9–12.6 × 2.7–4.5 μm), which is extremely rare in <italic><tp:taxon-name><tp:taxon-name-part taxon-name-part-type="genus" reg="Hirsutella">Hirsutella</tp:taxon-name-part></tp:taxon-name></italic> species. In addition, <italic><tp:taxon-name><tp:taxon-name-part taxon-name-part-type="genus" reg="Hirsutella">H.</tp:taxon-name-part><tp:taxon-name-part taxon-name-part-type="species" reg="kuankuoshuiensis">kuankuoshuiensis</tp:taxon-name-part></tp:taxon-name></italic> could produce long thin synnemata on the culture media that contain few or no conidia.</p></tp:treatment-sec></tp:taxon-treatment>
